# Supplementary material for: Microfluidic Interrogation of Chitin-Induced Calcium Oscillations in the Moss Physcomitrium patens
Source: Plants (Basel). 2026 Feb 12;15(4):582. doi: 10.3390/plants15040582 (PMC12944216; doi:10.3390/plants15040582)
Supplement: Supplementary file 1 [file plants-15-00582-s001.zip]

Archive with 6 entries (6 files):
- plants-4083775-Supplementary Figures.pdf
- SupplementaryVideo_S1.mp4
- SupplementaryVideo_S2.mp4
- SupplementaryVideo_S3.mp4
- SupplementaryVideo_S4.mp4
- SupplementaryVideo_S5.mp4
